# Supplementary material for: Prevalence of Keratoconus and Associated Risk Factors Among High School Students in Couva, Trinidad: A Cross-Sectional Study
Source: Vision (Basel). 2025 Oct 20;9(4):89. doi: 10.3390/vision9040089 (PMC12551074; doi:10.3390/vision9040089)
Supplement: Supplementary file 1 [file vision-09-00089-s001.zip]

Archive with 1 entries (1 files):
- vision-3898670-supplementary.pdf
